# Supplementary material for: Maintenance of appropriate size scaling of the C. elegans pharynx by YAP-1
Source: Nat Commun. 2023 Nov 20;14:7564. doi: 10.1038/s41467-023-43230-1 (PMC10661912; doi:10.1038/s41467-023-43230-1)
Supplement: Supplementary file 4 — Source Data [file 41467_2023_43230_MOESM4_ESM.zip]

Archive with 2 entries (2 files):
- source_data_Figures.zip
- source_data_simulations.zip
